# Supplementary material for: A thesaurus for a neural population code
Source: eLife. 2015 Sep 8;4:e06134. doi: 10.7554/eLife.06134 (PMC4562117; doi:10.7554/eLife.06134)
Supplement: Source code 1. — This .m file contains functions used in the analyses presented in the paper. It is not intended to be run as is, instead each function needs to be copied and placed in its own .m file. These functions are also available at the following GitHub respository - https://github.com/eladganmor/Neural_Thesaurus DOI: http://dx.doi.org/10.7554/eLife.06134.022 [file elife06134s001.m]

%This MATLAB code is a supplement to the eLife publication titled "A 
%thesaurus for a neural population code" by Elad Ganmor, Ronen Segev and
%Elad Schneidman.
%Necessary toolboxes to run this code are - Statistics, Curve
%Fitting, and Parallel computing (for using parfor). In addition the
%functions subv2ind.m and ind2subv.m by Tom Minka are required.

%   Copyright 2015 Elad Ganmor

%%
%%This script tries to approximate (least squares) the distance matrix
%%D = dij using dij = \sum_k w^k*(wi^k - wj^k)^2
%%For each cluster we build a separate weight vector
% Input:    1. Responses in a binary raster (N_neurons x N_repeats x N_stim)
%           2. Divergence matrix between the responses estimated using
%           genDjsMat_LargeNet.m
%           3. Cluster assignment of the responses calculated using
%           clusterHier2.m
% Output:   1. weights for a 1st order linear approximation of the input
%           divergence matrix
%           2. Same as 1 but for a 2nd order model
%           3. Correlation between the input divergence matrix and the 1st
%           order approximation (per cluster)
%           4. Same as 3 but for a 2nd order model

%   Copyright 2015 Elad Ganmor
function [w w2 corr corr2] = approximateDistMat6(testRaster,djsMat,clustering)
    rand('twister',sum(100*clock))
    trainFract = 0.6;
    n = size(testRaster,1);

    %%%Pick clustering and calculate size fo clusters
    numOfClusters = max(clustering);
    clusterSize = zeros(1,numOfClusters);
    for i=1:numOfClusters
        clusterSize(i) = sum(clustering==i);
    end
    
    [~, binTestWords] = mapWords(reshape(testRaster,n,[]));
    chosenClusters = find(clusterSize>10 & clusterSize<100);%only use reasonably sized clusters

    w2 = zeros(length(chosenClusters),n*(n+1)/2); %the weight vector for a 2nd order model (single neurons + pairs)
    w = zeros(length(chosenClusters),n); %the weight vector for a 1st order model (single neurons + pairs)
    corr = zeros(length(chosenClusters),1); %correlation to ground truth for a 1st order model
    corr2 = zeros(length(chosenClusters),1); %correlation to ground truth for a 2nd order model
    dGround = cell(1,length(chosenClusters)); %ground truth distances
    d1 = cell(1,length(chosenClusters)); %1st order model approximate distances
    d2 = cell(1,length(chosenClusters)); %2nd order model approximate distances
    
    numOfTestSamples = 0;
    for clusterInd=1:length(chosenClusters)%go over all clusters
        numOfPoints = clusterSize(chosenClusters(clusterInd)).*(clusterSize(chosenClusters(clusterInd)) - 1)/2;%number of pairs
        A2 = zeros(numOfPoints,n*(n+1)/2);%%each row of this matrix is the squared difference between bits of a pair of words
        A = zeros(numOfPoints,n);
        d = zeros(numOfPoints,1);
        
        %get the responses assigned to the current cluster
        currInds = find(clustering==chosenClusters(clusterInd));
        words = binTestWords(:,currInds);
        ind = 0;
        for i=1:clusterSize(chosenClusters(clusterInd))
            for j=i+1:clusterSize(chosenClusters(clusterInd))
                ind = ind + 1;
                A2(ind,:) = calcDiff(words(:,i), words(:,j)); %(xi - yj).^2 and all 2nd order differences
                A(ind,:) = (words(:,i) - words(:,j)).^2; %(xi - yj).^2
                d(ind) = djsMat(currInds(i),currInds(j));%the "true" given distance
            end
        end
        badInds = isnan(d);
        A2(badInds,:) = [];
        A(badInds,:) = [];
        d(badInds) = [];
        
        %%Choose cross validation set
        num = length(d);
        p = randperm(num);
        train = p(1:round(trainFract*num));
        test = p(round(trainFract*num)+1:end);
        
        %solve fot the linear weights
        w(clusterInd,:) = A(train,:)\d(train);
        w2(clusterInd,:) = A2(train,:)\d(train);
        
        dGround{clusterInd} = d(test);%ground truth
        d1{clusterInd} = A(test,:)*w(clusterInd,:)';%1st order approx.
        d2{clusterInd} = A2(test,:)*w2(clusterInd,:)';%2nd order approx.
        numOfTestSamples = numOfTestSamples + length(test);
        
        %calculate correlation between ground truth and the approximations
        tmp = corrcoef(dGround{clusterInd},d1{clusterInd});
        corr(clusterInd) = tmp(2);
        tmp = corrcoef(dGround{clusterInd},d2{clusterInd});
        corr2(clusterInd) = tmp(2);
    end
    
    function delta = calcDiff(w1,w2) %difference between two words
        delta = zeros(1,n*(n+1)/2);
        delta(1:n) = (w1 - w2).^2;
        pos = n;
        for bit1 = 1:n
            for bit2 = bit1 + 1 : n
                pos = pos + 1;
                delta(pos) = (w1(bit1) - w2(bit2)).^2;
            end
        end
    end

end

%%
%input: Array of binary words N_neurons x N_repeats x N_stim
%output: N_repeats x N_stim array of the corresponding decimal numbers

%   Copyright 2015 Elad Ganmor
function ind = binWord2Dec(w)
    [n numOfReps numOfStim] = size(w);
    ind = zeros(numOfReps,numOfStim);
    vec = 2.^(n-1:-1:0);
    for i=1:numOfStim
        ind(:,i) = vec*w(:,:,i);
    end
end

%%
%calculate information where data is numOfReps x numOfStim matrix, and
%entries are taken from {1...range};

%   Copyright 2015 Elad Ganmor
function [info h hCond] = calcInfo(data)
    range = max(data(:));
    [numOfReps, numOfStim] = size(data);
    condProb = zeros(range,numOfStim);
    for s=1:numOfStim
        counts = hist(data(:,s),1:range);
        condProb(:,s) = counts/numOfReps;
    end
    condProb = condProb + eps;
    hCond = mean(diag(-condProb'*log2(condProb)));%conditional entropy
    prob = sum(condProb,2)/numOfStim;
    h = -prob'*log2(prob);%entropy
    info = h - hCond;
end
    
%%
%calculate information where data is numOfReps x numOfStim matrix, and
%extrapolate to infinite data (Strong et al. PRL 1998);
%Input: 1. Array of N_repeats x N_stim of responses (as decimal numbers)
%       2. Number of repeats to perform for the extrapolation (more repeats better accuracy, but slower)
%Output: extrapolated information, along with extrapolated entropy and
%conditional entropy

%   Copyright 2015 Elad Ganmor
function [infoExtrapolate hExtrapolate hCondExtrapolate] = calcInfoExtrapolate(data,repeats)
    if nargin<2
        repeats = 1;
    end
    dataFract = 0.5:0.05:0.9;%for extrapolation 
    [numOfReps, numOfStim] = size(data);
    info = zeros(repeats,length(dataFract)); %mutual information
    h = zeros(repeats,length(dataFract)); %entropy
    hGiven = zeros(repeats,length(dataFract)); %conditional entropy
    
    parfor i=1:repeats
        %use tmp arrays only necessary for parfor
        tmpI = zeros(1,length(dataFract));
        tmpH = zeros(1,length(dataFract));
        tmpHGiven = zeros(1,length(dataFract));
        
        for dataFractInd = 1:length(dataFract)
            p = randperm(numOfReps); %choose subset of repeats
            chosenReps = p(1:round(dataFract(dataFractInd)*numOfReps));
            [tmpI(dataFractInd) tmpH(dataFractInd) tmpHGiven(dataFractInd)] = calcInfo(data(chosenReps,:)); %calculate information
        end
        
        %results for this repeat
        info(i,:) = tmpI;
        h(i,:) = tmpH;
        hGiven(i,:) = tmpHGiven;
    end
    
    %use full data set (no point in repeating this calculation
    [info(:,end+1) h(:,end+1) hGiven(:,end+1)] = calcInfo(data);
    
%     %Linear extrapolation
%     %Mutual information
%     fitParams = regress(mean(info,1)', [ones(length(dataFract)+1,1), 1./[round(dataFract*numOfReps)'; numOfReps]]);
%     infoExtrapolate = fitParams(1);
%     %Entropy
%     fitParams = regress(mean(h,1)', [ones(length(dataFract)+1,1), 1./[round(dataFract*numOfReps)'; numOfReps]]);
%     hExtrapolate = fitParams(1);
%     %Conditional entropy
%     fitParams = regress(mean(hGiven,1)', [ones(length(dataFract)+1,1), 1./[round(dataFract*numOfReps)'; numOfReps]]);
%     hCondExtrapolate = fitParams(1);

    %Quadratic extrapolation
    %Mutual information
    fitCurve = fit(1./[round(dataFract*numOfReps)'; numOfReps], mean(info,1)', 'poly2');
    infoExtrapolate = fitCurve.p3;
    %Entropy
    fitCurve = fit(1./[round(dataFract*numOfReps)'; numOfReps], mean(h,1)', 'poly2');
    hExtrapolate = fitCurve.p3;
    %Conditional entropy
    fitCurve = fit(1./[round(dataFract*numOfReps)'; numOfReps], mean(hGiven,1)', 'poly2');
    hCondExtrapolate = fitCurve.p3;
    
end
    
%%
%Use hierarchical clustering to cluster the responses in testRaster using
%the similarity matrix djsMat.
%Input: 1. Responses in a binary raster (N_neurons x N_repeats x N_stim)
%       2. Dis-Similarity matrix
%       3. Mapping between the decimal value of the word to its location in
%       the list (generated using mapWords.m)
%       4. Number of clusters we want (can be array)
%Output:    1. The cluster assignment
%           2. Mutual information between stimulus and clustered response
%           3. Mutual information between stimulus and (un-clustered) response
%           4. The number of clusters - should be close to but may differ
%           from the desired number of clusters
%           5-6. Same as 2-3, but using extrapolation to infinite data

%   Copyright 2015 Elad Ganmor
function [clusters info refInfo realNumOfClusters infoExt refInfoExt] = clusterHier2(testRaster,djsMat,map,numOfClusters)
    nanInds = all(isnan(djsMat) | djsMat==0); %Similarity matrix may contain NaNs
    numOfTestWords = length(djsMat);
    djsMat = djsMat(not(nanInds),not(nanInds));%reduce matrix only to not NaN values
    
    rand('twister',sum(100*clock))%initialize random seed

    if nargin<4
        numOfClusters = [1:5:100 110:10:1000 1100:100:size(djsMat,1)];
    end
    refData = binWord2Dec(testRaster) + 1;%convert binary raster to decimal
    refInfo = calcInfo(refData);%calculate raw mutual information between stimulus and response

    %Extrapolate information to infinite data
    info = zeros(1,length(numOfClusters));
    if nargout > 4
        infoExt = zeros(1,length(numOfClusters));
        refInfoExt = calcInfoExtrapolate(refData,4);
    end

    clusters = cell(1,length(numOfClusters));%Cell array for clusters
    realNumOfClusters = zeros(1,length(numOfClusters));

    l = linkage(squareform(djsMat),'average');%prepare linkage for clustering
    parfor k=1:length(numOfClusters)
        c = zeros(1,numOfTestWords);%cluster assignement
        cNotNaN = cluster(l,'maxclust', numOfClusters(k));%cluster only responses not associated with NaN in the similarity matrix
        
        %Put all NaN rows in the biggest cluster
        clusterNum = max(cNotNaN);
        clusterSize = zeros(1,clusterNum);
        for i = 1:clusterNum %calculate cluster size
            clusterSize(i) = sum(cNotNaN==i);
        end
        [~, biggestClust] = max(clusterSize);%get index of biggest cluster
        c(not(nanInds)) = cNotNaN;
        c(nanInds) = biggestClust;%assign NaNs to biggest cluster
        
        realNumOfClusters(k) = length(unique(c));%actual number of clusters
        clusters{k} = c;
        
        %replace responses with their cluster ID
        data = zeros(size(refData));
        for i = 1:size(refData,1)
            data(i,:) = c(map(refData(i,:)));
        end
        %mutual information between stimulus and clustered response
        info(k) = calcInfo(data);
        infoExt(k) = calcInfoExtrapolate(data,4);
    end
end

%%
%Calculate Mutual inforamtion between stimulus and clustered response using
%two controls: Hamming distance clustering, and spike count clustering
%Input: 1. Responses in a binary raster (N_neurons x N_repeats x N_stim)
%       2. Which stimuli to use (the test stimuli)
%       3. Mapping between the decimal value of the word to its location in
%       the list (generated using mapWords.m)
%       4. Desired number of clusters (could be array)
%Output:    1. Clustered information using Hamming distance
%           2. Clustered information using spike count similarity
%           3. The number of clusters - should be close to but may differ
%           from the desired number of clusters
%           4-5. Same as 1-2 but using extrapolation to infinite data

%   Copyright 2015 Elad Ganmor

function [infoHamming infoCount numOfClustersHam infoHammingExt infoCountExt] = clusterHierControl(raster,test,map,numOfClusters)
    rand('twister',sum(100*clock))
    
    testRaster = raster(:,:,test);%Cluster only the test data
    n = size(testRaster,1);%number of neurons
    
    %%%%%%calculate Hamming distance matrix
    [~, testWords] = evalPempir(reshape(testRaster,n,[]));%get the unique responses in the data set
    dHamming = genHammingMat(testWords);%calculate the Hamming distance between all pairs of unique responses
    
    if nargin<6
        numOfClusters = [1:5:100 110:10:1000 1100:100:size(djsMat,1)];
    end
    
    refData = binWord2Dec(testRaster) + 1;%convert binary response vectors to decimal numbers
    
    %Initialize memory
    infoHamming = zeros(1,length(numOfClusters));
    infoHammingExt = zeros(1,length(numOfClusters));

    numOfClustersHam = zeros(1,length(numOfClusters));

    lHamming = linkage(squareform(dHamming),'average');%prepare linkage for clustering
    parfor k=1:length(numOfClusters)
        %%Cluster by Hamming distance
        cHam = cluster(lHamming,'maxclust', numOfClusters(k));
        numOfClustersHam(k) = length(unique(cHam));
        
        %%Calculate amount of info
        dataHam = zeros(size(refData));
        for i = 1:size(refData,1)%replace responses with their cluster assignment
            dataHam(i,:) = cHam(map(refData(i,:)));
        end
        infoHamming(k) = calcInfo(dataHam);%calculate mutual information between stimulus and response
        infoHammingExt(k) = calcInfoExtrapolate(dataHam,5);%extrapolate information to infinite data
    end
    
    %%%%%Check how much info is in spike count
    c = sum(testWords);%calculate spike count
    data = zeros(size(refData));
    for i = 1:size(refData,1)%replace each reponse with it's spike count
        data(i,:) = c(map(refData(i,:)));
    end
    infoCount = calcInfo(data);%mutual information between stimulus and spike count
    infoCountExt = calcInfoExtrapolate(data,5);%extrapolate information to infinite data
end

%%
%%Calculate the Jensen-Shanon divergence between P(S|R) estimated from the
%%data and P(S|R_nearest) where R_nearest is the response most similar to R
%%based on the divergence matrix djs given as input.
% Input:    1. Responses in a binary raster (N_neurons x N_repeats x N_stim)
%           2. Divergence matrix between all nique responses in the input
%           raster
% Output:   1. Average Jensen-Shanon divergence between P(S|R) and P(S|R_nearest)
%           2. Average Jensen-Shanon divergence between P(S|R) and a flat
%           prior over S (i.e. P(S|R) = 1/|S|)
%           3. Expected error for the divergence in 1
%           4. Expected error for the divergence in 2
%           5. Standard Error of the Mean for estimates of P(S|R)

%   Copyright 2015 Elad Ganmor
function [d2 dPrior expectedError2 expectedErrorPrior sem] = decodeStim5_LargeNetWeightedV5_noInd(testRaster,djs)
    [n, numOfRepeats, numOfStim] = size(testRaster);
    [pEmp binTestWords] = evalPempir(reshape(testRaster,n,[]));%calulate empirical distribution of responses in the data
    testWords = binWord2Dec(binTestWords);%decimal representation of unique responses in the data
    %Create mapping between decimal representation of a binary word and the
    %position of that binary word in testWords
    map = zeros(2^n,1,'uint32');
    for i=1:length(testWords)
        map(testWords(i)+1) = i;
    end

    djs(isnan(djs)) = 1;%set NaNs to max value
    djs = djs + diag(inf*ones(1,size(djs,1)));%%just so we don't use a word as its own nearest neighbor
    
    %%generate true distributions
    fValsMat = genFeatureMat(n);%no need to calculate this each time
    pRGivenS = zeros(2^n,numOfStim);
    parfor s=1:numOfStim
        expected = getExpectedFromData(testRaster(:,:,s));%estimate expected values (sufficient statistics for the models)
        pRGivenS(:,s) = nesterovGradientAsscentMaxEnt3LargeNets(n,expected,fValsMat);%estimate pairwise distribution given stimulus s
    end
    pRGivenS = pRGivenS(testWords+1,:);
    pR = sum(pRGivenS,2);
    %generate pSGivenR using Bayes rule
    pSGivenR = transpose(bsxfun(@rdivide,pRGivenS,pR));
    pSGivenR(:,pR==0) = 0;

    prior = ones(1,numOfStim)/numOfStim;%Flat prior over stimuli
    d2 = zeros(1,length(testWords));
    dPrior = zeros(1,length(testWords));
    for w = 1:length(testWords)%go over all responses in the test data
        %%%Find the most similar word using the distance matrix
        %%pairwise
        [~, rHat] = min(djs(w,:));%rHat is the nearest neighbor to w
        pHat = pSGivenR(:,rHat);%P(S|rHat)
        d2(w) = DJS(pHat',pSGivenR(:,w)');
        %%Compare to prior distribution over stimuli (flat one)
        dPrior(w) = DJS(pSGivenR(:,w)',prior);
    end

    %%%Calculate average errors
    inds = min(djs)<0.25;%we will only use patterns with reasonably close neighbors
    expectedError2 = pEmp(inds)*d2(inds)' / sum(pEmp(inds));
    expectedErrorPrior = pEmp(inds)*dPrior(inds)' / sum(pEmp(inds));
    
    %%%Calculate error estimates for the values of P(S|R)
    numOfWords = numOfStim*numOfRepeats;
    errEst = bsxfun(@rdivide,pSGivenR.*(1-pSGivenR),round(pEmp*numOfWords));
    sem = bsxfun(@rdivide,sqrt(errEst),sqrt(round(pEmp*numOfWords)));
end

%%
% Calculate the Jensen Shannon divergence between several distributions in a matrix
% each --row-- of a matrix is a distribution.
% Input:    Matrices p,q, where each row sums to 1
% Output:   Matrix D s.t D_ij = JS(p_i || q_j), where JS stands for the
% Jensen Shanon divergence

%   Copyright 2015 Elad Ganmor
function djs = DjsMat2(p, q)
    numOfDistributions = size(p,1);
    p = p + eps;
    q = q + eps;
    djs = zeros(numOfDistributions);
    parfor i=1:numOfDistributions %calucalte the divergence between p_i and all distributions in q
        pq= bsxfun(@plus,p(i,:),q)/2; %pq_j = (p_i + q_j)/2
        d1 = p(i,:)*transpose(log2(bsxfun(@rdivide,p(i,:),pq))); %d1_j = KL(p_i || pq_j) (KL stands for Kullback-Leibler divergence)
        d2 = diag(q*transpose(log2(bsxfun(@rdivide,q,pq)))); %d2_j = KL(q_j || pq_j) (KL stands for Kullback-Leibler divergence)
        djs(i,:) = (d1 + d2')/2;
    end
end

%%
%this functions gives the probabilities of the words observed in a given
%raster. 
%the words (used for later plotting)
% Input:    Binary raster of responses
% Output:   1. Empirical (histogram) probabilities of unique reponses in the data
%           2. The unique binary responses in the data (same order as in 1)
%           3. Counts of each response (instead of probability)
%           4. Division of the data set according to the number of spikes
%           in each response (used for plotting)
function [probs words counts parts] = evalPempir(raster)
    [n numOfSamples] = size(raster);
    
%   Copyright 2015 Elad Ganmor
    %for responses with 1-3 spikes (the vast majority of the data we use
    %complete 1D-3D arrays for direct access to the counts
    singles = zeros(1,n); %holds probabilities of events with exactly one spiking neuron
    doubles = zeros(n ,n); %holds probabilities of events with exactly two spiking neurons
    triples = zeros(n ,n, n); %holds probabilities of events with exactly three spiking neurons
    parts = zeros(1, 4);
    
    spikeNum = sum(raster);%number of spikes in each response
    c0 = length(find(spikeNum==0));%count of the all 0 (no spikes) response
    
    oneToThree = find(spikeNum > 0 & spikeNum < 4);%indices in which there are 1-3 spikes
    for i = oneToThree %go over all responses with 1-3 spikes
        num = spikeNum(i);
        spikingNeurons = find(raster(:,i))';
        switch num %increment the count of this reponse by 1 using direct access to the relevant array
            case 1
                singles(spikingNeurons) = singles(spikingNeurons) + 1;
            case 2
                doubles(subv2ind(size(doubles), spikingNeurons)) = doubles(subv2ind(size(doubles), spikingNeurons)) + 1;
            case 3
                triples(subv2ind(size(triples), spikingNeurons)) = triples(subv2ind(size(triples), spikingNeurons)) + 1;
        end
    end
    
    %for responses with more than 3 spikes (not many) we will use a
    %homemade hashtable with open hashing (standard hash functions don't work well for this
    %data since it is highly non-uniform)
    overThree = find(spikeNum>3);%indices of responses with > 3 spikes
    tmp = primes(length(overThree)*10);%find a prime number big enough for the array
    if ~isempty(tmp)
        arrLength = tmp(end);
    else
        arrLength = 0;
    end
    otherCount = zeros(1,arrLength);
    otherWords = false(n,arrLength);
    iter = 0;
    for i = overThree
        iter = iter + 1;
        spikingNeurons = find(raster(:,i));
        ind = insertInd(spikingNeurons);%find the position in the array using the hash function
        otherCount(ind) = otherCount(ind) + 1;
        otherWords(:, ind) = raster(:,i);
    end
    
    %merge all counts and reponses
    counts = zeros(1, length(find(singles)) + length(find(doubles)) + length(find(triples)) + length(find(otherCount)) + 1);
    words = false(n, length(find(singles)) + length(find(doubles)) + length(find(triples)) + length(find(otherCount)) + 1);
    counts(1) = c0;%zero spike count goes int first
    
    %add all single spike responses
    ind = 1;
    parts(1) = 1; %index where single spike words begin
    nonZero = find(singles);
    for i = nonZero
        ind = ind + 1;
        counts(ind) = singles(i);
        words(i, ind) = 1;
    end
    
    %add all 2 spike responses
    parts(2) = ind + 1; %index where double spike words begin
    nonZero = find(doubles)';
    for i = nonZero
        ind = ind + 1;
        counts(ind) = doubles(i)';
        words(ind2subv(size(doubles), i), ind) = 1;
    end
    
    %add all 3 spike responses
    parts(3) = ind + 1; %index where triple spike words begin
    nonZero = find(triples)';
    for i = nonZero
        ind = ind + 1;
        counts(ind) = triples(i);
        words(ind2subv(size(triples), i), ind) = 1;
    end

    %add all >3 spike responses
    parts(4) = ind + 1; %index where over three spike words begin
    nonZero = find(otherCount)';
    counts(ind+1:end) = double(otherCount(nonZero));
    words(:, ind+1:end) = otherWords(:, nonZero);
    probs = counts/numOfSamples;
    
    %%Subroutines%%%%%%%%
    
    %Hash function that takes the indices of the spiking neurons and
    %returns the entry in the hash table for that response
    function freeIndex = insertInd(spikes)
        w = false(n, 1);
        w(spikes) = 1;
        % to gain relatively uniform hashing we assume all neurons have
        % similar spike probability
        freeIndex = round(mod(spikes(1)*arrLength/(n-2) - 1, arrLength)) + 1;
        spikeInd = 1;
        while otherCount(freeIndex) && ~all(otherWords(:,freeIndex)==w) %search for an unused space
            spikeInd = spikeInd + 1;
            if spikeInd <= length(spikes)
                freeIndex = mod(freeIndex + spikes(spikeInd), arrLength) + 1;
            else
                freeIndex = mod(freeIndex*2, arrLength) + 1;
            end
        end
    end            
end

%%
%%Generate Jensen-Shanon divergence matrix
% Input:    1. Responses in a binary raster (N_neurons x N_repeats x N_stim)
%           2. Indices of training stimuli
%           3. Indices of test stimuli
% Output:   1. Jensen-Shanon divergence matrix derived from pairwise
%           maximum entropy model
%           2. Jensen-Shanon divergence matrix derived from independent model
%           3. Hamming distance matrix

%   Copyright 2015 Elad Ganmor
function [djsMat2 djsMat1 dHamming] = genDjsMat_LargeNet(raster,trainStim,testStim)
    rand('twister',sum(100*clock)) %initialize random seed
    
    n = size(raster,1);%number of neurons
    
    trainRaster = raster(:,:,trainStim);
    testRaster = raster(:,:,testStim);

    fValsMat = genFeatureMat(n);%no need to calculate this each time
    p2RGivenS = zeros(2^n,length(trainStim));%pairwise stimulus conditioned distribution
    p1RGivenS = zeros(2^n,length(trainStim));%independent stimulus conditioned distribution
    display('Train')
    parfor s=1:length(trainStim)%go over all stimuli
        expected = getExpectedFromData(trainRaster(:,:,s));%estimate expected values (sufficient statistics for the models)
        p2RGivenS(:,s) = nesterovGradientAsscentMaxEnt3LargeNets(n,expected,fValsMat);%estimate pairwise distribution given stimulus s
        p1RGivenS(:,s) = independentModelFromExpected2(n,expected);%estimate independent distribution given stimulus s
    end
    %use bayes rule to estimate P(S|R) from P(R|S)
    p2SGivenR = transpose(bsxfun(@rdivide,p2RGivenS,sum(p2RGivenS,2)));
    p1SGivenR = transpose(bsxfun(@rdivide,p1RGivenS,sum(p1RGivenS,2)));
    clear p1RGivenS p2RGivenS %free up memory

    %%%%%generate distance matrices
    [pEmp testWords] = evalPempir(reshape(testRaster,n,[]));%get emprirical distribution and unique responses in the test set
    
    %generate Hamming distance matrix for responses in test data
    display('Hamming mat')
    dHamming = int8(genHammingMat(testWords));
  
    testWords = binWord2Dec(testWords);%convert unique respnses from binary vectors to decimal numbers
    p2SGivenR = p2SGivenR(:,testWords+1);%only keep the distribution over empirically observed responses
    p1SGivenR = p1SGivenR(:,testWords+1);

    %Calculate JS divergence matrices
    display('Ind mat')
    djsMat1 = single(DjsMat2(p1SGivenR',p1SGivenR'));
    display('Pairwise mat')
    djsMat2 = DjsMat2(p2SGivenR',p2SGivenR');
end

%%
%Generate the feature matrix for a pairwise model: i.e. for n neurons. Each
%column i (0 <= i <= 2^n -1) corresponds to the n bit binary representation
%of 2^i - 1, denoted as w_i. The first n rows correspond to single bit
%features (i.e. fValsMat(i)==1 iff w_i(i)==1). From the n+1th row and on it
%corresponds to two bit features (i.e. if w_i(j)==1 ^ w_i(k)==1)

%   Copyright 2015 Elad Ganmor
function fValsMat = genFeatureMat(n)
    numOfFeatures = n*(n+1)/2;
    stateMat = zeros(2^n, n);
    featureMat = zeros(numOfFeatures, n); %%Each row is a feature
    fValsMat = zeros(numOfFeatures, 2^n);
    
    genStateMat();
    genFeatureMat();
    
    function genFeatureMat()
        ind = n; %feature number for pairs
        for i=1:n
            featureMat(i,i) = 1;
            for j=i+1:n
                ind = ind + 1;
                featureMat(ind, i) = 0.5;
                featureMat(ind, j) = 0.5;
            end
        end
        fValsMat = floor(featureMat*stateMat'); %(numOfFeatures x 2^n)
        clear featureMat stateMat;
    end

    function genStateMat() %generate matrix of all network states
        for i = [0 : 2^n - 1]
            ind = getOneIndices(i);
            stateMat(i+1,ind)=1;
        end
    end

    function ind = getOneIndices(x) %%Get the indices of the ones in the word
        word = dec2bin(x);
        ind = find(word == '1');
        ind = ind + (n - length(word));
    end
end

%%
%Generate the Hamming distance matrix for a set of binary words in the
%input

%   Copyright 2015 Elad Ganmor
function mat = genHammingMat(words)
    [~, numOfWords] = size(words);
    mat = zeros(numOfWords,'single');
    parfor i = 1:numOfWords
        cellArr = num2cell(bsxfun(@minus,words,words(:,i)),1);%%each element in the cell array is one column to which we will apply the norm
        mat(i,:) = cellfun(@l1Norm,cellArr);
    end
    mat = symmetrize(mat);
end

%%
%Estimate the expected values of the features of a pairwise model: 
% Each column, i, corresponds to the n bit binary representation of i'th
% response in the data, denoted as w_i. The first n rows correspond to 
% single bit features (i.e. fValsMat(i)==1 iff w_i(i)==1). From the n+1th 
% row and on it corresponds to two bit features (i.e. if w_i(j)==1 ^ w_i(k)==1)
% Input: Binary raster of responses (0=silence, 1=spike) N_neurons x
% N_samples

%   Copyright 2015 Elad Ganmor
function expected = getExpectedFromData(data)
    [n, numOfSamples] = size(data);
    numOfFeatures = n*(n+1)/2;%n + nchoosek(n,2)
    
    expected = zeros(1, numOfFeatures);
    for i = 1:numOfSamples
        expected = expected + calcFeatures(data(:,i));
    end
    expected = expected/numOfSamples;
    
    function features = calcFeatures(x)
        features = zeros(1, numOfFeatures);
        
        features(1:n) = x;%single bit features
        
        %pairwise features
        indices = find(x);
        len = length(indices);
        for i1 = 1:len
            for i2 = i1 + 1:len
                m = indices(i1);
                l = indices(i2);
                pairInd = m*(n - 0.5*(m + 1)) + l;
                features(pairInd) = 1;
            end
        end
    end
end

%%
%Estimate the independent model (i.e. product of marginals) for n neurons
%given the expected values calculated by getExpectedFromData.m

%   Copyright 2015 Elad Ganmor
function p1 = independentModelFromExpected2(n, expected)
    expected = expected(:);%to column shape
    p = repmat(expected(1:n),1,2^n);
    w = dec2bin(0 : 2^n - 1,n);%binary words
    silence = (w == '0')';
    p(silence) = 1 - p(silence);
    p1 = prod(p,1);%the probability of each word is the product of each neuron (bit) being 1 or 0
end

%%
%caluclate the parameters of an independent model (in exponential form)
%given expected values.
% Input:    1. Number of neurons
%           2. Expected value for each neuron (spike probability)
% Output:   1. Model parameters (one per neuron)
%           2. Partition function (normalization constant)
function [alpha, z] = independentModelParameters(n, expected)
    alpha = zeros(1, n);
    p = expected(1:n);
    
%   Copyright 2015 Elad Ganmor
    %z is one over the probability of all neurons being silent
    z=1;
    for i = 1 : n
        z=z*(1-p(i));
    end
    z = 1/z;

    %based on the formula p_i = exp(alpha_i)/z where p_i is the pattern
    %where all neurons are silent except the i'th neuron
    for i = 1:n
        prob = p(i); %neuron i is "on"
        for j = setdiff([1:n], i);
            prob = prob*(1-p(j));%all other neurons are off
        end
        alpha(i) = log(z*prob);
    end
end

%%
function l = l1Norm(x)
    l = norm(x,1);
end

%%
%%create a mapping from the unique words in raster (represented by it's 
% decimal value [1..2^n]) to it's position in the list of words
% Input:    1. Responses in a binary raster (N_neurons x N_samples)
% Output:   1. Decimal value of the unique words in the input
%           2. Binary representation of the unique words in the input
%           3. A mapping from the decimal representation of the word to its
%           position in binWords

%   Copyright 2015 Elad Ganmor
function [decWords binWords map] = mapWords(raster)
    n = size(raster,1);
    [~, binWords] = evalPempir(raster);
    decWords = binWord2Dec(binWords);%words we actually see in the test data
    map = zeros(2^n,1,'uint32');
    for i=1:length(decWords)
        map(decWords(i)+1) = i;
    end
end

%%
%%% Calculate maximum entropy distribution given empirical mean of pairs
%%% and single neurons using gradient ascent (Nesterov's method).

%   Copyright 2015 Elad Ganmor
% Input:  1. n - number of neurons
%         2. empirExpected - expected values from empirical distribution
%         3. fValsMat - feature matrix generated using genFeatureMat.m
%         (optional)
%         4. initLambda - initial values for parameters (optional)
%             
% Output: 1. pModel - the pairwise maximum entropy distribution given the
%         expected values
%         2. lambda - model parameters (1 x numOfFeatures)
%         3. z = the partition function
%         4. modelExpected - Expected values of the model (same as
%         empirExpected up to convergence errors)
%         5. logarithm of the partition function


function [pModel, lambda, z, modelExpected, lnZ] = nesterovGradientAsscentMaxEnt3LargeNets(n, empirExpected, fValsMat, initLambda)
    numOfFeatures = n*(n+1)/2; z = 1; lnZ = 1;
    MIN_GRADIENT = 1e-8; %gradient value for which algorithm will stop
    RATE = 0.5;%learning rate
    MAX_ITER = 1e4;
    
    %%%%%%Allocate memory%%%%%%%%%%%%%%%%%%%%%%%%
    lambda = zeros(1, numOfFeatures,'single');
    pModel = zeros(1, 2^n,'single');
    modelExpected = zeros(1, numOfFeatures, 'single');
    %%%%%%%%%%%%%%%%%%%%%%%%%%%%%%%%%%%%%%%%%%%%%
    
    %%%%%%%%Initialize values%%%%%%%%%%%%%%%%%%%%%
    zero = empirExpected==0;
    one = empirExpected>=1;
    chooseInitialLambda(nargin); %%Pick startting point (at random)
    
    if nargin<3
        stateMat = zeros(2^n, n,'single');
        featureMat = zeros(numOfFeatures, n,'single'); %%Each row is a feature
        fValsMat = zeros(numOfFeatures, 2^n,'single');
        genStateMat(); %%Matrix of all possible network states (2^n x n)
        genFeatureMat(); %%Work with features in matrix form (numOfFeatures x n)
    end
    
    %%%%Start Ascending%%%%%%%%%%%%%%%%%%%
    lambda(zero) = -100;
    gradient = evalGradient(lambda);
    gradientNorm = mean(gradient.^2);
    y = lambda;%for Neterov's method
    prevLambda = lambda;
    iter = 0;
    while (gradientNorm > MIN_GRADIENT && iter < MAX_ITER) || any(gradient(one)>1e-3)
        iter = iter + 1;
        lambda = y + RATE*evalGradient(y);%update rule
        lambda(zero) = -100;%if we have some expected values of 0 force corresponding parameters to be very small
        y = lambda + ((iter-1)/(iter+2))*(lambda - prevLambda);
        prevLambda = lambda;
        
        gradient = evalGradient(lambda); %new gradient
        gradientNorm = mean(gradient.^2);
    end
    
    
    %%%%%%%%%%%%%Sub Routines%%%%%%%%%%%%%%%%%%%%%%%%%
    
    %Choose initial values for the parameters
    function chooseInitialLambda(numOfArguments)
        if numOfArguments>3
            lambda = initLambda;
        else
            tmpExpected = empirExpected;
            tmpExpected(zero) = 1e-3;
            tmpExpected(one) = 1 - 1e-3;
            lambda(1:n) = independentModelParameters(n,tmpExpected);
        end
    end

    %Generate the feature matrix for a pairwise model: i.e. for n neurons. Each
    %column i (0 <= i <= 2^n -1) corresponds to the n bit binary representation
    %of 2^i - 1, denoted as w_i. The first n rows correspond to single bit
    %features (i.e. fValsMat(i)==1 iff w_i(i)==1). From the n+1th row and on it
    %corresponds to two bit features (i.e. if w_i(j)==1 ^ w_i(k)==1)
    function genFeatureMat()
        ind = n; %feature number for pairs
        for i=1:n
            featureMat(i,i) = 1;
            for j=i+1:n
                ind = ind + 1;
                featureMat(ind, i) = 0.5;
                featureMat(ind, j) = 0.5;
            end
        end
        fValsMat = floor(featureMat*stateMat'); %(numOfFeatures x 2^n)
        clear featureMat stateMat;
    end

    function genStateMat() %generate matrix of all network states
        for i = 0 : 2^n - 1
            ind = getOneIndices(i);
            stateMat(i+1,ind)=1;
        end
    end

    %%Get the indices of the ones in the word
    function ind = getOneIndices(x)
        word = dec2bin(x);
        ind = find(word == '1');
        ind = ind + (n - length(word));
    end

    %%calculate partition function and probabilities using matrix multiplication
    function calcDistribution(lambda) 
        energy = lambda*fValsMat;
        pModel = exp(energy); %(1 x 2^n)
        z = sum(pModel);
        lnZ = sum(energy);
        pModel = pModel/z; %(1 x 2^n)
    end

    %estimate the gradient <p_i>_data - <p_i>_model
    function g = evalGradient(p)
        calcDistribution(p);
        modelExpected = (fValsMat*pModel')'; %(1 x numOfFeatures)
        g = empirExpected - modelExpected;
    end
end

%%

%Take input matrix A and make it symmetric 

%   Copyright 2015 Elad Ganmor
function B = symmetrize(A)
    n = length(A);
    B = zeros(n);
    for i = 1:n
        for j = i+1:n
            if not(A(i,j)==0)
                B(i,j) = A(i,j);
                B(j,i) = A(i,j);
            else
                B(i,j) = A(j,i);
                B(j,i) = A(j,i);
            end
        end
    end
end
